# Supplementary material for: Performance of Real-Time Elastography for the Staging of Hepatic Fibrosis: A Meta-Analysis
Source: PLoS One. 2014 Dec 26;9(12):e115702. doi: 10.1371/journal.pone.0115702 (PMC4277316; doi:10.1371/journal.pone.0115702)
Supplement: S1 Table — Quality assessment of included studies. (XLS) [file pone.0115702.s006.xls]

## Sheet: Sheet1
author,year	Q1	Q2	Q3	Q4	Q5	Q6	Q7	Q8	Q9	Q10	Q11	Q12	Q13	Q14	QUADAS score
	Spectrum composition	Selection criteria	Appropriate reference standard	Disease progression bias	Partial verification bias	Differential verification bias	Incorporation bias	Test execution details	Reference execution details	Test review bias	Diagnostic review bias	Clinical review bias	Intermediate results	Withdrawals
Fujimoto et al,2013	yes	yes	yes	unclear	no	no	yes	yes	yes	yes	yes	yes	yes	yes	11
Chung et al,2013	yes	no	yes	yes	yes	yes	yes	no	no	yes	yes	yes	yes	yes	11
Tamaki et al,2013	yes	yes	yes	yes	yes	no	yes	no	yes	yes	yes	yes	yes	yes	12
Ferraioli et al,2012	yes	yes	yes	yes	yes	yes	yes	yes	yes	yes	yes	yes	yes	yes	14
Tomeno,2013	yes	yes	yes	unclear	yes	yes	yes	yes	yes	unclear	yes	yes	yes	yes	12
Hu et al,2014	yes	yes	yes	yes	yes	yes	yes	yes	yes	yes	yes	yes	yes	yes	14
Koizumi et al,2011	yes	yes	yes	yes	yes	yes	yes	no	yes	yes	yes	yes	yes	yes	13
Ochi et al,2012	yes	yes	yes	yes	yes	yes	yes	no	yes	yes	yes	yes	yes	yes	13
Paparo F et al,2013	yes	yes	no	yes	yes	yes	yes	yes	yes	yes	yes	yes	yes	yes	13
Kanamoto et al,2009	no	no	yes	yes	yes	yes	yes	yes	yes	yes	yes	yes	yes	yes	12
Xie et al ,2012	yes	no	yes	yes	yes	yes	yes	yes	yes	yes	yes	yes	yes	yes	13
Wang et al,2012	yes	yes	yes	yes	yes	no	no	yes	yes	yes	yes	yes	yes	yes	12
Colombo et al,2012	yes	no	yes	yes	yes	yes	yes	yes	yes	yes	yes	yes	yes	yes	13
